# Supplementary material for: Deafness DFNB128 Associated with a Recessive Variant of Human MAP3K1 Recapitulates Hearing Loss of Map3k1-Deficient Mice
Source: Genes (Basel). 2024 Jun 27;15(7):845. doi: 10.3390/genes15070845 (PMC11276321; doi:10.3390/genes15070845)
Supplement: Supplementary file 1 [file genes-15-00845-s001.zip]

Archive with 2 entries (2 files):
- genes-3045527-supplementary.pdf
- genes-3045527-Table S4.xlsx
